# Supplementary material for: Regulation of PCNA cycling on replicating DNA by RFC and RFC-like complexes
Source: Nat Commun. 2019 Jun 3;10:2420. doi: 10.1038/s41467-019-10376-w (PMC6546911; doi:10.1038/s41467-019-10376-w)
Supplement: Supplementary file 3 — Source Data File [file 41467_2019_10376_MOESM3_ESM.xlsx]

## Sheet: Figure 1b
Figure 1b

## Sheet: Figure 1c
Figure 1c
			SET1	SET2	SET3
		-	1	1	1
	siATAD5	-	2.60316	2.84545	1.9442
		WT	1.68096	1.75948	1.39753
		ΔN157	1.7564	1.95018	1.40339
		ΔN692	1.35988	1.51765	1.38168
		ΔN983	2.19977	2.32924	1.59073
		ΔC984	2.56883	2.91636	1.72849
		ΔC1412	2.54989	3.37365	1.85041
		ΔC1602	3.02561	3.34749	2.08694

## Sheet: Figure 1d
Figure 1d

## Sheet: Figure 1f
Figure 1f

## Sheet: Figure 1g
Figure 1g
			A5			RFC			CTF18			RAD17
			SET1	SET2	SET3	SET1	SET2	SET3	SET1	SET2	SET3	SET1	SET2	SET3
		0	1	1	1	1	1	1	1	1	1	1	1	1
		0.15	0.344035	0.392186	0.205772	0.816416	1.02299	1.01722	0.596276	0.980947	0.850972	0.744125	1.31322	0.8802
		0.3	0.233584	0.238938	0.05857	0.779319	1.03317	0.981608	0.703606	1.14415	0.911729	0.602584	1.39856	0.900211
		0.6	0.183166	0.223128	0.042576	0.730893	1.16152	0.874033	0.581836	1.28821	0.951926	0.489384	1.14791	0.752675

## Sheet: Figure 2b
Figure 2b

## Sheet: Figure 2c
Figure 2c

## Sheet: Figure 2d
Figure 2d

## Sheet: Figure 2e
Figure 2e
			SET1	SET2	SET3
		-	1	1	1
	siATAD5	-	1.82	2.51	2.18
		WT	1.26	1.37	1.25
		ΔN692	1.2	1.44	1.29
		693-1719	2.23	2.21	3.18

## Sheet: Figure 2f
Figure 2f
			SET1	SET2	SET3
		-	1	1	1
	siATAD5	-	11.9502	7.59157	6.84008
		WT	5.5284	4.22264	3.11772
		CM1	11.5222	6.74466	5.77873
		CM2	7.06672	4.0023	3.8759
		CM3	5.32259	1.78361	3.96736
		CM4	2.78782	1.62863	1.93391

[truncated: 60 more sheets: Figure 2g, Figure 3b, Figure 3c, Figure 3d, Figure 3e, Figure 5b, Figure 5c, Figure 5d, Figure 5e, Figure 5f, Figure 6a, Figure 6b, Figure 6c, Figure 6d, Figure 6e, Figure 6f, Figure 6g, Figure 6h, Supplementary Figure 1a, Supplementary Figure 1b …]
